# Supplementary material for: Use of fermented spent coffee grounds as a substrate supplement for rearing black soldier fly larvae, Hermetia illucens (L), (Diptera: Stratiomyidae)
Source: PeerJ. 2022 Oct 31;10:e14340. doi: 10.7717/peerj.14340 (PMC9632463; doi:10.7717/peerj.14340)
Supplement: Supplemental Information 1 [file peerj-10-14340-s001.xlsx]

## Sheet: beginning weight
Weight of larvae at beginning test
	0.0133
	0.0175
	0.0124
	0.0161
	0.0145
	0.0244
	0.015
	0.0169
	0.0162
	0.013
	0.0179
	0.0165
	0.015
	0.0167
	0.0146
	0.015
	0.0218
	0.0144
	0.017
	0.0141
	0.0137
	0.0181
	0.0128
	0.0192
	0.0131
	0.0173
	0.015
	0.0194
	0.0129
	0.0181
max	0.0244
min	0.0124
average	0.0160633
SD	0.00276698

## Sheet: growth rate 
Growth rate from 10 sampling larvae																													Average	Day	0%SCG	20%SCG	40%SCG	60%SCG	80%SCG	100%SCG		SD	Day	0%SCG	20%SCG	40%SCG	60%SCG	80%SCG	100%SCG		Day	0%SCG	SDh
																														0	0.016	0.016	0.016	0.016	0.016	0.016								0.013	0.013		0	0.016	0.016
0% SCG																														3	0.04753	0.0298	0.03909	0.02807	0.02318	0.03208			3	0.00499289	0.00748495	0.0094378	0.00372918	0.00487027	0.00400744		3	0.04753	0.0525229
Day	3	6	9	12	15	18	21	24	27	30	33	36	39	42	45	48	51	54												6	0.09303	0.10291	0.13204	0.04667	0.04062	0.05217			6	0.0120229	0.0103251	0.017142	0.00736403	0.00580762	0.0106457		6	0.09303	0.105053
Date	25.01.64	28.01.64	31.01.64	03.02.64	06.02.64	09.02.64	12.02.64	15.02.64 pupae	18.02.64 adult	21.02.64 adult	24.02.64 adult	27.02.64 adult	02.03.64 adult	05.03.64 adult	08.03.64 adult	11.03.64 adult														9	0.09706	0.11123	0.1238	0.10577	0.05353	0.05141			9	0.0151343	0.0216655	0.00932333	0.013489	0.00906851	0.00755225		9	0.09706	0.112194
1	0.0463	0.0995	0.1043	0.1149	0.117	0.0823	0.0992	0.0531	0.0512	0.0248	0.0232		0.0336		0.0287															12	0.09284	0.11024	0.11635	0.11894	0.06134	0.05473			12	0.0135671	0.0167927	0.0152826	0.0133682	0.00790235	0.00976275		12	0.09284	0.106407
2	0.0438	0.08	0.0956	0.1134	0.1208	0.0986	0.0691	0.0552	0.0412	0.0378	0.0286		0.036																	15	0.10732	0.11811	0.14402	0.12796	0.07666	0.06707			15	0.0112535	0.0118869	0.0175801	0.0134231	0.0106242	0.0109773		15	0.10732	0.118574
3	0.0451	0.1107	0.1064	0.0928	0.1022	0.0794	0.0823	0.0747	0.0402	0.0362	0.0428																			18	0.10323	0.10061	0.14044	0.13278	0.08795	0.073332			18	0.0152237	0.0257371	0.014416	0.0113446	0.0117331	0.0274946		18	0.10323	0.118454
4	0.0407	0.0943	0.079	0.0936	0.0927	0.1245	0.0838	0.0506	0.0327	0.0358	0.0328																			21	0.08413	0.0897	0.14722	0.13735	0.09777	0.08163			21	0.0112463	0.0159482	0.0214463	0.0133034	0.0120533	0.00900346		21	0.08413	0.0953763
5	0.0498	0.1146	0.1326	0.0821	0.102	0.1087	0.0914	0.0583	0.0424	0.0401	0.0321																			24	0.05402	0.07483	0.14394	0.13331	0.11138	0.08138			24	0.00849088	0.00769936	0.0169457	0.0126287	0.00963798	0.0101036		24	0.05402	0.0625109
6	0.0482	0.0843	0.0923	0.0978	0.1127	0.1011	0.0837	0.0475	0.0433	0.0351	0.0292																			27	0.04029	0.04378	0.14423	0.14369	0.11084	0.08659			27	0.00494738	0.00696017	0.0203503	0.0129408	0.00914855	0.0109635		27	0.04029	0.0452374
7	0.043	0.0927	0.0918	0.0877	0.0879	0.094	0.088	0.0579	0.0393	0.0347	0.0324																			30	0.03558	0.04061	0.11011	0.14008	0.12375	0.09115			30	0.00552586	0.00466487	0.0204415	0.00719101	0.0101165	0.0131901		30	0.03558	0.0411059
8	0.0475	0.0884	0.0976	0.0788	0.1112	0.1227	0.0738	0.05	0.0393	0.0461	0.0392																			33	0.0322111	0.0482333	0.10917	0.13076	0.12587	0.09524			33	0.00582547	0.00554749	0.0104186	0.0117156	0.0113471	0.0119958		33	0.0322111	0.0380366
9	0.057	0.0848	0.083	0.0733	0.1205	0.1096	0.1009	0.047	0.036	0.0313	0.0296																			36		0.0563	0.10018	0.0884	0.12135	0.11858			36	#DIV/0!	#DIV/0!	0.0112207	0.0083368	0.00827812	0.0213242
10	0.0539	0.081	0.088	0.094	0.1062	0.1114	0.0691	0.0459	0.0373	0.0339																				39		0.04465	0.095	0.0903	0.08317	0.12332			39	0.00169706	0.0053033	0.00980657	0.00502394	0.00711119	0.0136614
Average	0.04753	0.09303	0.09706	0.09284	0.10732	0.10323	0.08413	0.05402	0.04029	0.03558	0.0322111		0.0348		0.0287															42		0.0435	0.089	0.07761	0.08129	0.12739			42	#DIV/0!	0.0153725	0.0136867	0.00753251	0.00837834	0.0126506
SD	0.00499289	0.0120229	0.0151343	0.0135671	0.0112535	0.0152237	0.0112463	0.00849088	0.00494738	0.00552586	0.00582547		0.00169706																	45			0.05038	0.07198	0.07848	0.11469			45	#DIV/0!	#DIV/0!	0.010789	0.00656959	0.00809634	0.00988697
																														48			0.05757	0.06787	0.08013	0.11469			48	#DIV/0!	#DIV/0!	0.012634	0.0118855	0.00430298	0.0169332
																														51				0.06523	0.072667	0.11272			51	#DIV/0!	#DIV/0!		0.0074634	0.00928929	0.00919949
																														54				0.0455667	0.06668	0.11074			54	#DIV/0!	#DIV/0!	0.00608112	0.00214911	0.0085294	0.0082562
20% SCG																														57				0.04194	0.06267	0.07995			57				0.0096038	0.00579368	0.00895845
Day	3	6	9	12	15	18	21	24	27	30	33	36	39	42	45	48	51	54												60					0.06504	0.06841			60					0.00716321	0.00503465
Date	25.01.64	28.01.64	31.01.64	03.02.64	06.02.64	09.02.64	12.02.64	15.02.64 pupae	18.02.64 adult	21.02.64 adult	24.02.64 adult	27.02.64	02.03.64 adult	05.03.64 adult	08.03.64 adult	11.03.64 adult	14.03.64	17.03.64												63					0.05775	0.07555			63					0.00897072	0.00498068
1	0.0444	0.1136	0.1252	0.1026	0.1216	0.1041	0.1026	0.0678	0.059	0.0394	0.0462	0.0563	0.0484	0.0593																66						0.06465			66						0.00449673
2	0.0255	0.0988	0.0853	0.1045	0.1067	0.0841	0.0848	0.069	0.0359	0.0389	0.0569		0.0409	0.0259																									69						#DIV/0!
3	0.0284	0.1132	0.1381	0.1044	0.1086	0.0747	0.0795	0.0755	0.048	0.0441	0.0417			0.053																									72						0.0062903
4	0.0229	0.0947	0.0791	0.0927	0.1072	0.1012	0.0701	0.0811	0.043	0.0412	0.0446			0.0358																									75					#DIV/0!	0.00789137
5	0.0219	0.0816	0.0925	0.1447	0.1367	0.0827	0.0876	0.0673	0.0359	0.0345	0.0475
6	0.0298	0.1068	0.1034	0.094	0.102	0.1025	0.0907	0.0921	0.0444	0.0461	0.0525
7	0.0393	0.0944	0.1111	0.1089	0.127	0.1584	0.0809	0.072	0.0374	0.0445
8	0.0265	0.1069	0.1425	0.1013	0.1177	0.071	0.0926	0.0772	0.0468	0.0324
9	0.0351	0.1117	0.1257	0.1158	0.1203	0.1059	0.0806	0.0774	0.0461	0.0458
10	0.0242	0.1074	0.1094	0.1335	0.1333	0.1215	0.1276	0.0689	0.0413	0.0392
Average	0.0298	0.10291	0.11123	0.11024	0.11811	0.10061	0.0897	0.07483	0.04378	0.04061	0.0482333	0.0563	0.04465	0.0435
SD	0.00748495	0.0103251	0.0216655	0.0167927	0.0118869	0.0257371	0.0159482	0.00769936	0.00696017	0.00466487	0.00554749		0.0053033	0.0153725
40% SCG
Day	3	6	9	12	15	18	21	24	27	30	33	36	39	42	45	48	51	54
Date	25.01.64	28.01.64	31.01.64	03.02.64	06.02.64	09.02.64	12.02.64	15.02.64	18.02.64	21.02.64 prepupae	24.02.64 prepupae	27.02.64 prepupae	02.03.64 pupae	05.03.64 pupae	08.03.64 adult	11.03.64 adult	14.03.64	17.03.64 adult
1	0.0246	0.1598	0.1196	0.1166	0.1062	0.1168	0.1304	0.1446	0.1394	0.1036	0.1077	0.1062	0.1093	0.0842	0.0634	0.0516		0.0415
2	0.0337	0.1342	0.1241	0.1124	0.154	0.146	0.1795	0.18	0.1954	0.1592	0.1205	0.0968	0.0885	0.0889	0.0454	0.0646		0.0329
3	0.0393	0.1295	0.1339	0.106	0.15	0.1541	0.1435	0.1493	0.1326	0.1008	0.1042	0.093	0.0973	0.0947	0.0532	0.0506
4	0.0391	0.1072	0.1123	0.0994	0.1267	0.1247	0.1215	0.1232	0.1346	0.0863	0.0917	0.1147	0.0973	0.1053	0.0309	0.0716
5	0.046	0.1314	0.1341	0.1476	0.138	0.1474	0.1306	0.1459	0.1398	0.1168	0.122	0.0959	0.096	0.079	0.0475	0.0426
6	0.056	0.1527	0.1105	0.1104	0.1645	0.1528	0.1691	0.1397	0.1635	0.1258	0.1238	0.0802	0.0899	0.084	0.0439	0.0522
7	0.0383	0.1232	0.1348	0.115	0.1609	0.1616	0.1804	0.1254	0.1384	0.1092	0.1116	0.1182	0.1131	0.1182	0.0707	0.0516
8	0.0318	0.1487	0.1139	0.1045	0.1391	0.1341	0.1371	0.1285	0.128	0.0944	0.0995	0.0962	0.0831	0.0765	0.049	0.048
9	0.0502	0.1177	0.1285	0.1392	0.1563	0.128	0.1338	0.144	0.1375	0.102	0.1075	0.106	0.0896	0.0848	0.0503	0.0584
10	0.0319	0.116	0.1263	0.1124	0.1445	0.1389	0.1463	0.1588	0.1331	0.103	0.1032	0.0946	0.0859	0.0744	0.0495	0.0845
Average	0.03909	0.13204	0.1238	0.11635	0.14402	0.14044	0.14722	0.14394	0.14423	0.11011	0.10917	0.10018	0.095	0.089	0.05038	0.05757		0.0372
SD	0.0094378	0.017142	0.00932333	0.0152826	0.0175801	0.014416	0.0214463	0.0169457	0.0203503	0.0204415	0.0104186	0.0112207	0.00980657	0.0136867	0.010789	0.012634		0.00608112
60% SCG
Day	3	6	9	12	15	18	21	24	27	30	33	36	39	42	45	48	51	54
Date	25.01.64	28.01.64	31.01.64	03.02.64	06.02.64	09.02.64	12.02.64	15.02.64	18.02.64	21.02.64	24.02.64	27.02.64 prepupae	02.03.64 prepupae	05.03.64 pupae	08.03.64 pupae	11.03.64 pupae	14.03.64 Pupae	17.03.64 adult	57
1	0.0293	0.0522	0.0787	0.1345	0.16	0.1557	0.1385	0.1153	0.128	0.1385	0.138	0.0798	0.0861	0.0856	0.0751	0.0735	0.0727	0.0441	20.03.64
2	0.0241	0.0443	0.1045	0.1067	0.1244	0.137	0.1295	0.1258	0.1306	0.1383	0.1313	0.099	0.0964	0.0743	0.0644	0.0771	0.0487	0.0488	0.0349
3	0.0272	0.0566	0.109	0.1146	0.1181	0.1283	0.1497	0.1146	0.1245	0.1249	0.1138	0.0977	0.0867	0.0768	0.0786	0.0393	0.0737	0.0474	0.0409
4	0.031	0.0418	0.0919	0.109	0.1108	0.114	0.1512	0.1355	0.1418	0.1489	0.1259	0.0768	0.0842	0.0839	0.0827	0.0676	0.061	0.045	0.0509
5	0.0236	0.0424	0.1269	0.1326	0.1323	0.1413	0.1138	0.1287	0.1509	0.1433	0.128	0.0965	0.0865	0.09	0.0706	0.0746	0.0614	0.043	0.0306
6	0.0293	0.0506	0.1061	0.1285	0.132	0.1345	0.1377	0.1398	0.1485	0.1411	0.1386	0.0843	0.0899	0.0699	0.0643	0.0729	0.0688	0.0451	0.0524
7	0.0273	0.0362	0.1122	0.1061	0.1238	0.1314	0.13	0.131	0.1641	0.1449	0.1465	0.0966	0.093	0.066	0.0637	0.0736	0.0685
8	0.0317	0.0444	0.0995	0.128	0.1298	0.1337	0.1383	0.1444	0.1463	0.1317	0.1148	0.0837	0.0969	0.0711	0.0764	0.0785	0.0635
9	0.023	0.0583	0.1178	0.0983	0.1169	0.12	0.1262	0.1518	0.1585	0.1429	0.124	0.0816	0.0865	0.079	0.0746	0.0641	0.0628
10	0.0342	0.0399	0.1111	0.1311	0.1315	0.1319	0.1586	0.1462	0.1437	0.1463	0.1467	0.088	0.0968	0.0795	0.0694	0.0575	0.0712
Average	0.02807	0.04667	0.10577	0.11894	0.12796	0.13278	0.13735	0.13331	0.14369	0.14008	0.13076	0.0884	0.0903	0.07761	0.07198	0.06787	0.06523	0.0455667
SD	0.00372918	0.00736403	0.013489	0.0133682	0.0134231	0.0113446	0.0133034	0.0126287	0.0129408	0.00719101	0.0117156	0.0083368	0.00502394	0.00753251	0.00656959	0.0118855	0.0074634	0.00214911	0.04194
																			0.0096038
80% SCG
Day	3	6	9	12	15	18	21	24	27	30	33	36	39	42	45	48	51	54	57	60	63	75
Date	25.01.64	28.01.64	31.01.64	03.02.64	06.02.64	09.02.64	12.02.64	15.02.64	18.02.64	21.02.64	24.02.64	27.02.64	02.03.64 prepupae	05.03.64 prepupae	08.03.64 prepupae	11.03.64 prepupae	14.03.64 Prepupae	17.03.64 Pupae	20.03.64 Pupae	23.03.64 pupae	26.03.64 pupae	07.04.64
1	0.0314	0.046	0.0589	0.0635	0.0793	0.0856	0.0935	0.1205	0.1129	0.14	0.1485	0.1203	0.086	0.0857	0.0745	0.0865	0.0613	0.0795	0.0617	0.0765	0.0723	0.0392
2	0.0186	0.045	0.0576	0.0712	0.0769	0.0821	0.104	0.1269	0.1244	0.1368	0.1397	0.1343	0.0739	0.0858	0.0844	0.0853	0.0853	0.0666	0.0571	0.062	0.0453
3	0.024	0.0404	0.0395	0.0705	0.086	0.0997	0.0706	0.114	0.108	0.1236	0.1245	0.1182	0.0748	0.0959	0.0749	0.0806	0.0633	0.0672	0.0619	0.0647	0.0491
4	0.0263	0.0365	0.0433	0.0712	0.0785	0.0797	0.0887	0.1155	0.1099	0.112	0.1171	0.1193	0.0917	0.068	0.0823	0.083	0.0656	0.0733	0.0661	0.0603	0.0484
5	0.0204	0.0425	0.0491	0.0533	0.0992	0.1082	0.1061	0.1039	0.1031	0.1104	0.1151	0.1166	0.0872	0.0834	0.0668	0.0752	0.0839	0.0711	0.0651	0.0632	0.0602
6	0.0165	0.0325	0.0651	0.0585	0.0729	0.078	0.0919	0.1015	0.1024	0.1215	0.1231	0.1282	0.0879	0.0765	0.0765	0.0753	0.0793	0.0611	0.0671	0.0543	0.0702
7	0.0227	0.0386	0.0602	0.0516	0.0718	0.0933	0.1049	0.1018	0.108	0.1288	0.1329	0.1329	0.0913	0.0893	0.0865	0.0792	0.07737	0.0649	0.0552	0.0595	0.0569
8	0.0218	0.0504	0.0641	0.0524	0.0645	0.0887	0.1042	0.1074	0.1082	0.1179	0.1217	0.1224	0.0807	0.0788	0.0854	0.0813	0.064	0.0751	0.0591	0.077	0.0629
9	0.0199	0.0324	0.0444	0.0645	0.0617	0.0682	0.1127	0.1218	0.1292	0.1305	0.1237	0.1113	0.0852	0.0778	0.088	0.0738	0.0797	0.054	0.0586	0.0654	0.057
10	0.0302	0.0419	0.0531	0.0567	0.0758	0.096	0.1011	0.1005	0.1023	0.116	0.1124	0.11	0.073	0.0717	0.0655	0.0811	0.0669	0.054	0.0748	0.0675	0.0552
Average	0.02318	0.04062	0.05353	0.06134	0.07666	0.08795	0.09777	0.11138	0.11084	0.12375	0.12587	0.12135	0.08317	0.08129	0.07848	0.08013	0.072667	0.06668	0.06267	0.06504	0.05775	0.0392
SD	0.00487027	0.00580762	0.00906851	0.00790235	0.0106242	0.0117331	0.0120533	0.00963798	0.00914855	0.0101165	0.0113471	0.00827812	0.00711119	0.00837834	0.00809634	0.00430298	0.00928929	0.0085294	0.00579368	0.00716321	0.00897072
100% SCG
Day	3	6	9	12	15	18	21	24	27	30	33	36	39	42	45	48	51	54	57	60	63	66	69	72	75
Date	25.01.64	28.01.64	31.01.64	03.02.64	06.02.64	09.02.64	12.02.64	15.02.64	18.02.64	21.02.64	24.02.64	27.02.64	02.03.64	05.03.64	08.03.64	11.03.64	14.03.64	17.03.64	20.03.64 Prepupae	23.03.64 prepupae	26.03.64 prepupae	29.03.64 pupae	01.04.64	04.04.64	07.04.64
1	0.0332	0.0599	0.0507	0.0467	0.0627	0.0997	0.1018	0.0868	0.088	0.0917	0.0923	0.1535	0.1335	0.1335	0.1057	0.0975	0.1185	0.1224	0.0822	0.0668	0.0821	0.0734		0.064	0.0396
2	0.0332	0.0591	0.0488	0.0475	0.0683	0.0767	0.0868	0.1036	0.1055	0.119	0.125	0.1325	0.1369	0.1385	0.1127	0.1248	0.1188	0.107	0.078	0.0658	0.082	0.063		0.0584	0.0254
3	0.0298	0.041	0.046	0.0533	0.0718	0.0928	0.084	0.0833	0.0944	0.1095	0.1	0.1166	0.1178	0.138	0.1075	0.0935	0.1121	0.0973	0.0758	0.0779	0.0721	0.0654		0.0607	0.0417
4	0.0372	0.0472	0.0575	0.0606	0.0728	0.00932	0.0853	0.0823	0.0999	0.0935	0.0982	0.1034	0.1179	0.1181	0.1314	0.1095	0.1231	0.1051	0.0848	0.0665	0.0722	0.0655		0.0549	0.0276
5	0.0318	0.068	0.0402	0.0626	0.0898	0.1072	0.0774	0.0755	0.0758	0.0859	0.0915	0.1065	0.1178	0.1209	0.1088	0.0957	0.1069	0.118	0.0758	0.0627	0.0702	0.0593		0.0547	0.0332
6	0.0285	0.0398	0.0408	0.0747	0.0652	0.0687	0.0723	0.0705	0.0782	0.087	0.0893	0.151	0.1506	0.1492	0.1096	0.1178	0.0965	0.1223	0.1017	0.0724	0.0792	0.0615		0.0738	0.0222
7	0.0293	0.0456	0.0624	0.048	0.0548	0.0667	0.0789	0.0693	0.0766	0.0787	0.0811	0.1237	0.1248	0.1249	0.1273	0.1495	0.1054	0.1046	0.0749	0.0691	0.0795	0.0621		0.0617
8	0.0348	0.0455	0.0595	0.0572	0.0733	0.0868	0.0837	0.0886	0.0924	0.082	0.0845	0.0905	0.1027	0.1047	0.1125	0.1255	0.1272	0.1078	0.0807	0.0712	0.0695	0.0714		0.071
9	0.0251	0.0476	0.0547	0.0558	0.0508	0.0622	0.0705	0.0776	0.0779	0.0825	0.0937	0.1064	0.1179	0.1216	0.1266	0.1173	0.1097	0.1144	0.0676	0.0606	0.0713	0.0632		0.0634
10	0.0379	0.068	0.0535	0.0409	0.0612	0.0632	0.0756	0.0763	0.0772	0.0817	0.0968	0.1017	0.1133	0.1245	0.1048	0.1158	0.109	0.1085	0.078	0.0711	0.0774	0.0617		0.06643
Average	0.03208	0.05217	0.05141	0.05473	0.06707	0.073332	0.08163	0.08138	0.08659	0.09115	0.09524	0.11858	0.12332	0.12739	0.11469	0.11469	0.11272	0.11074	0.07995	0.06841	0.07555	0.06465	#DIV/0!	0.062903	0.0316167
SD	0.00400744	0.0106457	0.00755225	0.00976275	0.0109773	0.0274946	0.00900346	0.0101036	0.0109635	0.0131901	0.0119958	0.0213242	0.0136614	0.0126506	0.00988697	0.0169332	0.00919949	0.0082562	0.00895845	0.00503465	0.00498068	0.00449673	#DIV/0!	0.0062903	0.00789137
[truncated: 4 more columns]

## Sheet: BSF growth performance
BSF growth performance
%SCG	mature larvae	prepupae	pupae
0	0.1533	0.0855	0.057
0	0.1314	0.0689	0.0659
0	0.1395	0.0694	0.063
0	0.1422	0.062	0.0648
0	0.1285	0.0549	0.0655
0	0.119	0.0786	0.0723
0	0.1499	0.0758	0.0662
0	0.1174	0.0582	0.0646
0	0.1189	0.0568	0.058
0	0.1099	0.0628	0.0645
0	0.1042	0.0713	0.0546
0	0.1132	0.0637	0.0648
0	0.1026	0.0558	0.0708
0	0.138	0.0644	0.0649
0	0.1303	0.0622	0.0588
0	0.1277	0.0795	0.0708
0	0.1222	0.0604	0.063
0	0.1201	0.0529	0.0719
0	0.1129	0.0581	0.0685
0	0.1165	0.0646	0.0718
0	0.1029	0.0555	0.0641
0	0.1039	0.0568	0.0591
0	0.0963	0.0585	0.0622
0	0.1147	0.0538	0.0805
0	0.12	0.0606	0.0715
0	0.1235	0.0637	0.0595
0	0.1101	0.0688	0.0741
0	0.1196	0.0679	0.0519
0	0.0966	0.0679	0.066
0	0.1325	0.0618	0.0664
20	0.1063	0.114	0.0835
20	0.1059	0.0939	0.0846
20	0.1315	0.084	0.0869
20	0.1138	0.1053	0.088
20	0.1017	0.1036	0.0914
20	0.127	0.0933	0.0786
20	0.1316	0.0949	0.0842
20	0.0972	0.0957	0.0856
20	0.107	0.0921	0.085
20	0.1163	0.0923	0.0816
20	0.1033	0.1001	0.0878
20	0.1224	0.0935	0.089
20	0.102	0.0831	0.0868
20	0.1272	0.0867	0.0745
20	0.1189	0.0825	0.0884
20	0.1166	0.0872	0.0839
20	0.1112	0.0919	0.0913
20	0.1179	0.0843	0.0661
20	0.0985	0.0848	0.0751
20	0.1172	0.0895	0.0782
20	0.1091	0.0823	0.0624
20	0.1272	0.0823	0.0961
20	0.1381	0.0928	0.0772
20	0.105	0.0878	0.075
20	0.1086	0.0825	0.0815
20	0.1014	0.0815	0.0809
20	0.1338	0.0815	0.0865
20	0.1199	0.0801	0.0975
20	0.1083	0.0863	0.0713
20	0.1488	0.0944	0.0666
40	0.1277	0.0924	0.0609
40	0.1305	0.1008	0.0657
40	0.1709	0.0989	0.068
40	0.1302	0.0793	0.0755
40	0.1588	0.0996	0.0909
40	0.1458	0.0995	0.0834
40	0.1269	0.086	0.0759
40	0.163	0.0879	0.0818
40	0.1353	0.0917	0.0665
40	0.1397	0.0863	0.0767
40	0.155	0.0914	0.0701
40	0.1303	0.1235	0.0705
40	0.1295	0.0832	0.0823
40	0.1326	0.0855	0.0668
40	0.1282	0.085	0.0666
40	0.1328	0.0896	0.0729
40	0.1444	0.0959	0.0827
40	0.128	0.0869	0.0563
40	0.1416	0.0909	0.0605
40	0.1544	0.0911	0.0633
40	0.1203	0.1111	0.0605
40	0.1288	0.0752	0.078
40	0.128	0.0835	0.079
40	0.136	0.0813	0.07
40	0.1255	0.0893	0.0617
40	0.1235	0.1	0.0762
40	0.1259	0.0968	0.1045
40	0.1394	0.0767	0.0974
40	0.1254	0.0861	0.124
40	0.1321	0.0949	0.1109
60	0.1484	0.0792	0.0479
60	0.1304	0.0695	0.056
60	0.1608	0.0823	0.0668
60	0.1372	0.0801	0.0617
60	0.1511	0.0778	0.0787
60	0.1371	0.0845	0.062
60	0.1491	0.0961	0.0713
60	0.1231	0.0829	0.0855
60	0.1322	0.1013	0.0667
60	0.1284	0.0864	0.0713
60	0.1416	0.0879	0.0823
60	0.1382	0.0753	0.0808
60	0.157	0.0875	0.0638
60	0.133	0.0842	0.068
60	0.1305	0.0796	0.0905
60	0.1332	0.0796	0.0645
60	0.141	0.072	0.0684
60	0.1605	0.067	0.0589
60	0.1457	0.0852	0.0726
60	0.1561	0.0793	0.0572
60	0.1258	0.0861	0.0539
60	0.1281	0.0744	0.0702
60	0.1353	0.0825	0.0642
60	0.1302	0.0795	0.0712
60	0.1402	0.0697	0.0629
60	0.1365	0.0795	0.061
60	0.1368	0.086	0.0663
60	0.136	0.0733	0.0525
60	0.1343	0.0827	0.068
60	0.1329	0.075	0.0615
80	0.1127	0.0756	0.0578
80	0.1187	0.0716	0.06
80	0.0962	0.0795	0.0577
80	0.0956	0.0717	0.0705
80	0.1033	0.101	0.0602
80	0.1043	0.0763	0.0586
80	0.0944	0.0807	0.0636
80	0.1046	0.0692	0.0668
80	0.0985	0.0851	0.0502
80	0.1021	0.0749	0.0582
80	0.1028	0.0654	0.0556
80	0.1065	0.0783	0.0541
80	0.1184	0.0742	0.0631
80	0.1002	0.1011	0.0561
80	0.1015	0.0816	0.0494
80	0.1016	0.082	0.0563
80	0.1023	0.0824	0.0656
80	0.0901	0.0881	0.0612
80	0.1008	0.0879	0.0474
80	0.0969	0.0753	0.0484
80	0.1116	0.0832	0.0631
80	0.1033	0.0904	0.0675
80	0.1029	0.0662	0.0604
80	0.1079	0.0842	0.0536
80	0.0925	0.0727	0.0653
80	0.0949	0.07	0.0624
80	0.1076	0.0696	0.0674
80	0.1054	0.0806	0.0683
80	0.0966	0.0745	0.056
80	0.1005	0.0821	0.0627
100	0.1253	0.0626	0.055
100	0.138	0.0615	0.0543
100	0.131	0.0642	0.0717
100	0.1318	0.0813	0.0554
100	0.118	0.073	0.0623
100	0.1179	0.0771	0.0536
100	0.1073	0.0882	0.0421
100	0.1147	0.0603	0.0493
100	0.1107	0.0623	0.0503
100	0.114	0.0735	0.0542
100	0.1083	0.0624	0.0641
100	0.1157	0.0579	0.0614
100	0.1337	0.0576	0.0563
100	0.1233	0.0703	0.0539
100	0.1055	0.0727	0.0543
100	0.1138	0.0683	0.0623
100	0.1426	0.0675	0.0587
100	0.1213	0.0692	0.077
100	0.1155	0.0776	0.0761
100	0.1164	0.0854	0.0672
100	0.1079	0.1048	0.0648
100	0.1097	0.0763	0.0525
100	0.1107	0.0987	0.0721
100	0.1077	0.0741	0.0507
100	0.1084	0.0798	0.0635
100	0.1138	0.0765	0.0647
100	0.1031	0.0699	0.0632
100	0.129	0.0725	0.0658
100	0.1149	0.0882	0.0652
100	0.1104	0.0972	0.0652

## Sheet: %female
			Male	Female	Total	%female
1	Control	Rep1	101	98	199	49.2462
1		Rep2	75	91	166	54.8193
1		Rep3	73	77	150	51.3333
2	20%SCG	Rep1	108	88	196	44.898
2		Rep2	96	94	190	49.4737
2		Rep3	96	104	200	52
3	40%SCG	Rep1	83	99	182	54.3956
3		Rep2	92	91	183	49.7268
3		Rep3	100	88	188	46.8085
4	60%SCG	Rep1	88	108	196	55.102
4		Rep2	108	86	194	44.3299
4		Rep3	85	103	188	54.7872
5	80%SCG	Rep1	68	66	134	49.2537
5		Rep2	89	91	180	50.5556
5		Rep3	65	39	104	37.5
6	100%SCG	Rep1	73	57	130	43.8462
